# Supplementary material for: A modular and synthetic biosynthesis platform for de novo production of diverse halogenated tryptophan-derived molecules
Source: Nat Commun. 2024 Apr 12;15:3188. doi: 10.1038/s41467-024-47387-1 (PMC11015028; doi:10.1038/s41467-024-47387-1)
Supplement: Supplementary file 4 — Supplementary Data 1 [file 41467_2024_47387_MOESM4_ESM.xlsx]

## Sheet: Sheet1
Estimated conversion of fed tryptophan or halo-tryptophan precursor in feeding assays. Conversion values calculated by dividing estimated feeding assay titers from Supplementary Table 2 by the quantity of precursor fed, multiplied by 100%.
Product	Feeding Assay Estimated Conversion [%]*
Tryptamine	100
5-Cl-Tryptamine	86
5-Br-Tryptamine	92
6-Cl-Tryptamine	100
6-Br-Tryptamine	64
7-Cl-Tryptamine	100
7-Br-Tryptamine	68
Indole	100
5-Cl-Indole	90
5-Br-Indole	66
6-Cl-Indole	100
6-Br-Indole	54
7-Cl-Indole	100
7-Br-Indole	64
Indole-3-Acetamide	100
5-Cl-Indole-3-Acetamide	82
5-Br-Indole-3-Acetamide	62
6-Cl-Indole-3-Acetamide	100
6-Br-Indole-3-Acetamide	60
7-Cl-Indole-3-Acetamide	100
7-Br-Indole-3-Acetamide	76
N-Formyl-L-Kynurenine	100
5-Cl-N-Formyl-L-Kynurenine	20
5-Br-N-Formyl-L-Kynurenine	4
6-Cl-N-Formyl-L-Kynurenine	20
6-Br-N-Formyl-L-Kynurenine	2
7-Cl-N-Formyl-L-Kynurenine	0
7-Br-N-Formyl-L-Kynurenine	0
1-acetyl-3-carboxy-B-carboline	100
5-Cl-1-acetyl-3-carboxy-B-carboline	26
5-Br-1-acetyl-3-carboxy-B-carboline	2
6-Cl-1-acetyl-3-carboxy-B-carboline	0
6-Br-1-acetyl-3-carboxy-B-carboline	0
7-Cl-1-acetyl-3-carboxy-B-carboline	24
7-Br-1-acetyl-3-carboxy-B-carboline	16
2-methyl-L-tryptophan	16
5-Cl-2-methyl-L-tryptophan	8
5-Br-2-methyl-L-tryptophan	16
6-Cl-2-methyl-L-tryptophan	0
6-Br-2-methyl-L-tryptophan	0
7-Cl-2-methyl-L-tryptophan	6
7-Br-2-methyl-L-tryptophan	4
*Estimated based on consumption of 0.5 mM fed precursor, assuming all precursor consumed is converted to product
