# Supplementary material for: A modular and synthetic biosynthesis platform for de novo production of diverse halogenated tryptophan-derived molecules
Source: Nat Commun. 2024 Apr 12;15:3188. doi: 10.1038/s41467-024-47387-1 (PMC11015028; doi:10.1038/s41467-024-47387-1)
Supplement: Supplementary file 5 — Supplementary Data 2 [file 41467_2024_47387_MOESM5_ESM.xlsx]

## Sheet: Sheet1
Estimated titers of downstream molecules produced by both the feeding assays and cocultures. As standards were not available for the vast majority of produced downstream molecules, titers from feeding assays (Fig. 5) were estimated based on consumed tryptophan or halogenated tryptophan precursor fed (on a mM basis), assuming all consumed precursor was converted to the desired downstream product. …
Downstream Enzyme	Halo Position	Product	Feeding Assay Approx Titer [mM]*	Coculture Approx Titer [mM]**
TDC	n/a	Tryptamine	0.5	0.55
TDC	5 Cl	5-Cl-Tryptamine	0.43	0.3
TDC	5 Br	5-Br-Tryptamine	0.46	0.21
TDC	6Cl	6-Cl-Tryptamine	0.5	0.13
TDC	6Br	6-Br-Tryptamine	0.32	0.22
TDC	7Cl	7-Cl-Tryptamine	0.5	0.16
TDC	7Br	7-Br-Tryptamine	0.34	0.31
TnaA	n/a	Indole	0.5	0.9
TnaA	5 Cl	5-Cl-Indole	0.45	1.09
TnaA	5 Br	5-Br-Indole	0.33	1.04
TnaA	6Cl	6-Cl-Indole	0.5	0.64
TnaA	6Br	6-Br-Indole	0.27	0.83
TnaA	7Cl	7-Cl-Indole	0.5	0.12
TnaA	7Br	7-Br-Indole	0.32	0.22
IaaM	n/a	Indole-3-Acetamide	0.5	3.76
IaaM	5 Cl	5-Cl-Indole-3-Acetamide	0.41	0.75
IaaM	5 Br	5-Br-Indole-3-Acetamide	0.31	0.5
IaaM	6Cl	6-Cl-Indole-3-Acetamide	0.5	0.2
IaaM	6Br	6-Br-Indole-3-Acetamide	0.3	0.3
IaaM	7Cl	7-Cl-Indole-3-Acetamide	0.5	0.29
IaaM	7Br	7-Br-Indole-3-Acetamide	0.38	0.71
KynA	n/a	N-Formyl-L-Kynurenine	0.5	0.64
KynA	5 Cl	5-Cl-N-Formyl-L-Kynurenine	0.1	0.06
KynA	5 Br	5-Br-N-Formyl-L-Kynurenine	0.02	0.03
KynA	6Cl	6-Cl-N-Formyl-L-Kynurenine	0.1	0.098
KynA	6Br	6-Br-N-Formyl-L-Kynurenine	0.01	0.05
KynA	7Cl	7-Cl-N-Formyl-L-Kynurenine	N.D.	N.D.
KynA	7Br	7-Br-N-Formyl-L-Kynurenine	N.D.	N.D.
McbB	n/a	1-acetyl-3-carboxy-B-carboline	0.5	0.13
McbB	5 Cl	5-Cl-1-acetyl-3-carboxy-B-carboline	0.13	0.03
McbB	5 Br	5-Br-1-acetyl-3-carboxy-B-carboline	0.01	0.02
McbB	6Cl	6-Cl-1-acetyl-3-carboxy-B-carboline	N.D.	N.D.
McbB	6Br	6-Br-1-acetyl-3-carboxy-B-carboline	N.D.	N.D.
McbB	7Cl	7-Cl-1-acetyl-3-carboxy-B-carboline	0.12	0.0015
McbB	7Br	7-Br-1-acetyl-3-carboxy-B-carboline	0.08	0.0024
TsrM	n/a	2-methyl-L-tryptophan	0.08	N.D.
TsrM	5 Cl	5-Cl-2-methyl-L-tryptophan	0.04	N.D.
TsrM	5 Br	5-Br-2-methyl-L-tryptophan	0.08	N.D.
TsrM	6Cl	6-Cl-2-methyl-L-tryptophan	N.D.	N.D.
TsrM	6Br	6-Br-2-methyl-L-tryptophan	N.D.	N.D.
TsrM	7Cl	7-Cl-2-methyl-L-tryptophan	0.03	N.D.
TsrM	7Br	7-Br-2-methyl-L-tryptophan	0.02	N.D.
*Estimated based on consumed halo-trp precursor, assuming all precursor consumed is converted to product
**Ratio of LCMS abundance for coculture/feeding assay multipled by feeding assay approx titer
