# Supplementary material for: A modular and synthetic biosynthesis platform for de novo production of diverse halogenated tryptophan-derived molecules
Source: Nat Commun. 2024 Apr 12;15:3188. doi: 10.1038/s41467-024-47387-1 (PMC11015028; doi:10.1038/s41467-024-47387-1)
Supplement: Supplementary file 6 — Supplementary Data 3 [file 41467_2024_47387_MOESM6_ESM.xlsx]

## Sheet: Sheet1
Estimated yield of downstream products from cocultures. Estimated yields were calculated by dividing the estimated downstream product titers by the sum of the produced downstream product, and residual tryptophan and/or halogenated tryptophan precursors. The sum of the produced downstream product, and residual tryptophan and/or halogenated tryptophan precursors is taken to represent the maximum mM…
Product	Coculture Estimated Yield[%]*
Tryptamine	100
5-Cl-Tryptamine	100
5-Br-Tryptamine	98.2
6-Cl-Tryptamine	100
6-Br-Tryptamine	100
7-Cl-Tryptamine	100
7-Br-Tryptamine	100
Indole	92.9
5-Cl-Indole	100
5-Br-Indole	99.6
6-Cl-Indole	100
6-Br-Indole	100
7-Cl-Indole	55.1
7-Br-Indole	71
Indole-3-Acetamide	100
5-Cl-Indole-3-Acetamide	100
5-Br-Indole-3-Acetamide	99.2
6-Cl-Indole-3-Acetamide	100
6-Br-Indole-3-Acetamide	100
7-Cl-Indole-3-Acetamide	100
7-Br-Indole-3-Acetamide	100
N-Formyl-L-Kynurenine	72.7
5-Cl-N-Formyl-L-Kynurenine	20.8
5-Br-N-Formyl-L-Kynurenine	11.1
6-Cl-N-Formyl-L-Kynurenine	29.4
6-Br-N-Formyl-L-Kynurenine	14.2
7-Cl-N-Formyl-L-Kynurenine	0
7-Br-N-Formyl-L-Kynurenine	0
1-acetyl-3-carboxy-B-carboline	20.8
5-Cl-1-acetyl-3-carboxy-B-carboline	10.7
5-Br-1-acetyl-3-carboxy-B-carboline	6.5
6-Cl-1-acetyl-3-carboxy-B-carboline	0
6-Br-1-acetyl-3-carboxy-B-carboline	0
7-Cl-1-acetyl-3-carboxy-B-carboline	1.2
7-Br-1-acetyl-3-carboxy-B-carboline	0.7
2-methyl-L-tryptophan	0
5-Cl-2-methyl-L-tryptophan	0
5-Br-2-methyl-L-tryptophan	0
6-Cl-2-methyl-L-tryptophan	0
6-Br-2-methyl-L-tryptophan	0
7-Cl-2-methyl-L-tryptophan	0
7-Br-2-methyl-L-tryptophan	0
*Estimated by dividing estimated product titer from Supplemental Table 2 by the sum of final product titer [mM] + residual halo-tryptophan [mM] + residual tryptophan [mM]
