# Supplementary material for: A modular and synthetic biosynthesis platform for de novo production of diverse halogenated tryptophan-derived molecules
Source: Nat Commun. 2024 Apr 12;15:3188. doi: 10.1038/s41467-024-47387-1 (PMC11015028; doi:10.1038/s41467-024-47387-1)
Supplement: Supplementary file 7 — Supplementary Data 4 [file 41467_2024_47387_MOESM7_ESM.xlsx]

## Sheet: Sheet1
Genes, promoters, and other genetic elements used in this study (generated via PCR or synthesized by IDT)
Element name	Sequence	Purpose
PTacI	gtcgacgagctgttgacaattaatcatcggctcgtataatgtgtggaattgtgagcggataacaatttcacacaaggagaggatcc	Promoter for expression of halogenases
Generic Term	taactcgagagagaatataaaaagccagattattaatccggcttttttattattt	Terminate halogenase expression
PyrH	ATGGAACGCCGTAAACGTGAACGTCTGGGCTCTCTGGGTCGCCCGACTAAGAAAGAACTGCGTATGATTCGTAGCGTGGTAATCGTGGGCGGTGGCACGGCTGGCTGGATGACTGCTAGCTATCTGAAAGCGGCTTTCGACGATCGTATTGATGTTACTCTGGTTGAATCCGGTAACGTGCGCCGTATTGGTGTTGGCGAAGCAACCTTCTCTACCGTGCGTCATTTCTTCGATTACCTGGGCCTGGACGAACGTGAATGGCTGCCGCGTTGTGCCGGTGGCTACAAACTGGGCATCCGTTTTGAAAATTGGTCTGAGCCGGGTGAATACTTCTACCACCCGTTCGAACGTCTGCGTGTTGTAGACGGCTTCAACATGGCGGAATGGTGGCTGGCTGTT…	5-halo-tryptophan production
XsHal	ATGATTAATTCGGTATTGATCGTAGGTGGAGGTACTGCTGGCTGGATGACTGCCGCGTATCTGTCGAAAGCGTTTGACAAGAATATCAATATTACCGTCGTTGAGAGTAAGGAGGTAAAGAAGATTGGGGTGGGCGAAGCCACGTTTTCTACAGTTCGCCATTACTTTGATTATCTGGGCCTTAACGAATCTGAATGGCTTCCTGAGTGCTCTGGGAGTTATAAACTTGGTATTCGCTTCGAAAACTGGGACGGACAAGGAAATCATTTTTACCATCCTTTCGAGCGTTGGGAAGTAGTAAAGGGCTTCCCGATTTCCGAGTGGTGGCTGTCCAAGAAATTAAAGGACCAACGCTTTGATTACGATACCTTTTTGACTCCACACTTGTGCGAGGCCAAA…	5-halo-tryptophan production
Thal	ATGGATAACCGTATTAAGACCGTCGTTATTCTGGGAGGTGGGACCGCGGGGTGGATGACAGCAGCCTACCTTGGTAAGGCTCTTCAAAATACAGTGAAGATTGTGGTCTTAGAAGCTCCGACGATCCCTCGTATCGGGGTGGGAGAAGCAACTGTACCGAATTTACAACGCGCCTTCTTTGACTATTTGGGGATTCCGGAAGAAGAGTGGATGCGTGAATGTAACGCATCTTACAAAATGGCAGTGAAGTTTATCAATTGGCGCACCCCTGGCGAGGGTTCACCTGATCCGCGTACTTTGGACGACGGCCACACAGACACTTTTCATCACCCCTTCGGTCTTCTTCCAAGTGCCGATCAGATTCCCCTGTCACATTACTGGGCTGCCAAACGCTTACAA…	6-halo-tryptophan production
Th-Hal	ATGCTTAATAATGTCGTTATCGTAGGGGGAGGAACCGCTGGCTGGATGACAGCCTCCTATTTAAAGGCTGCTTTCGGGGATCGCATTGACATCACTTTGGTCGAATCGGGTCATATTGGCGCCGTTGGCGTTGGAGAGGCTACATTCTCTGACATTCGCCATTTTTTCGAATTCCTGGGATTAAAGGAGAAAGACTGGATGCCGGCGTGTAATGCAACCTACAAGCTGGCCGTTCGCTTTGAGAACTGGCGCGAAAAGGGACACTATTTTTATCATCCGTTCGAGCAAATGCGTAGTGTCAACGGGTTCCCACTTACAGATTGGTGGTTAAAACAAGGACCGACAGACCGTTTTGATAAAGATTGTTTCGTAATGGCCAGTGTCATTGACGCCGGACTT…	6-halo-tryptophan production
SttH	ATGAACACACGTAATCCGGACAAGGTGGTAATTGTCGGCGGTGGTACAGCAGGCTGGATGACGGCGTCTTACTTGAAAAAAGCATTTGGTGAGCGTGTGTCAGTTACACTTGTTGAGTCCGGCACTATCGGTACGGTGGGGGTGGGTGAGGCTACCTTTTCGGATATTCGCCACTTCTTTGAGTTCCTCGATCTGCGTGAAGAGGAGTGGATGCCGGCGTGCAATGCAACTTACAAGCTGGCGGTGCGCTTTCAAGATTGGCAGCGCCCAGGGCATCATTTTTATCATCCCTTCGAGCAGATGCGCTCGGTCGATGGGTTTCCTTTGACGGATTGGTGGCTGCAAAACGGCCCAACCGATCGTTTTGATCGCGATTGCTTCGTGATGGCGAGCCTGTGC…	6-halo-tryptophan production
RebH	ATGAGTGGCAAGATTGATAAAATTTTGATCGTGGGCGGCGGTACCGCGGGCTGGATGGCAGCTTCGTATTTGGGCAAGGCCTTGCAGGGAACTGCCGATATCACCTTACTGCAGGCGCCCGACATCCCAACTCTGGGGGTAGGTGAGGCCACGATTCCTAATCTTCAGACCGCCTTTTTTGACTTCTTGGGCATTCCCGAGGATGAATGGATGCGTGAGTGTAATGCCAGTTACAAAGTGGCAATCAAATTTATTAACTGGCGCACAGCTGGCGAGGGGACTTCCGAAGCTCGCGAATTAGATGGAGGCCCCGATCATTTCTACCATAGTTTCGGCCTGTTAAAGTATCACGAGCAGATTCCCTTGAGTCACTACTGGTTTGACCGTAGTTATCGCGGA…	7-halo-tryptophan production
PrnA	ATGAATAAACCGATCAAGAATATCGTGATCGTTGGGGGCGGCACGGCTGGGTGGATGGCGGCGTCGTATCTGGTACGTGCGTTACAGCAACAAGCCAACATCACCTTGATCGAATCCGCAGCGATTCCCCGCATCGGTGTAGGGGAAGCCACGATCCCGTCTCTGCAAAAGGTGTTTTTTGACTTTCTTGGCATTCCCGAGCGCGAGTGGATGCCTCAGGTGAACGGCGCCTTTAAAGCCGCTATTAAATTCGTCAACTGGCGCAAATCACCGGACCCCTCTCGCGACGATCACTTTTACCATTTATTCGGAAATGTACCTAATTGTGATGGTGTTCCACTTACGCATTACTGGTTGCGTAAACGTGAGCAGGGATTCCAACAACCGATGGAGTACGCG…	7-halo-tryptophan production
MildUp1	CCACTAGTCAGTTAACGggctgtcgacCTTTGAAAAGTTCGttTaca	UP element
P500-LacO1	gctagctcagtcctaggtaCAATtgtgagcgctcacaatttcacTGGCtgagcac	Promoter for expression of Th-Fre & all downstream enzymes
RiboJ1	agctgtcaccggatgtgctttccggtctgatgagtccgtgaggacgaaacagcctctacaaataattttgtttaa	Genetic insulator
RBS71	actagAAGTAAGCGAGGTACacaT	RBS
rnpB terminator1	taATCCAAACCTGTTATATGTTAGCTGAGACTAGTTGGAAGTGTGGctgtcctcaagcgttttagttcgtcggtcagtttcacctgatttacgtaaaaacccgcttcggcgggtttttgcttttggaggggcagaaagatgaatgactgtc	Terminator
Th-Fre	ATGAAGGTGCTTGTATTAGCCTTCCATCCGAATATGGAGCAAAGTGTCGTGAATCGTGCATTCGCCGACACTCTTAAAGACGCGCCTGGCATTACGTTGCGTGATTTATATCAGGAATACCCAGACGAGGCCATCGACGTGGAAAAAGAACAGAAACTGTGTGAGGAACACGACCGCATTGTTTTTCAATTTCCATTATATTGGTATAGCAGTCCCCCTCTGCTGAAAAAGTGGTTGGATCATGTTCTGCTGTATGGTTGGGCATACGGCACTAACGGTACTGCCTTACGCGGTAAGGAATTCATGGTGGCGGTCAGCGCAGGGGCTCCAGAGGAAGCGTACCAGGCTGGGGGATCGAACCATTATGCGATTAGTGAATTGTTGCGTCCATTTCAGGCT…	Cofactor regeneration
EcFre	ATGACAACCTTAAGCTGTAAAGTGACCTCGGTAGAAGCTATCACGGATACCGTATATCGTGTCCGCATCGTGCCAGACGCGGCCTTTTCTTTTCGTGCTGGTCAGTATTTGATGGTAGTGATGGATGAGCGCGACAAACGTCCGTTCTCAATGGCTTCGACGCCGGATGAAAAAGGGTTTATCGAGCTGCATATTGGCGCTTCTGAAATCAACCTTTACGCGAAAGCAGTCATGGACCGCATCCTCAAAGATCATCAAATCGTGGTCGACATTCCCCACGGAGAAGCGTGGCTGCGCGATGATGAAGAGCGTCCGATGATTTTGATTGCGGGCGGCACCGGGTTCTCTTATGCCCGCTCGATTTTGCTGACAGCGTTGGCGCGTAACCCAAACCGTGAT…	Cofactor regeneration (E. coli origin)
CymD	ATGAGTAACGCTACCGAGGAGCTTACCACAGTACGTGACGCGTGTGCGCGCACCCTGGAGAATACAGCCCGTACGCTTCATCTGGGCGCATCGGGTACCGAGTTTGTCGCTGCCTTCCGTGCTATGACGGACCACTGGGGCGCCGCACGCCCGCATGACTTACCCTTGTCGGATGTCTCGCCTGACGGAAGTCCCGTTGAGTATGCAGTTGATCTTGGAGGACTTGCACCTGCACTGCAGTTCGCTATGGAGCCACTTACTGCAGGAGTCCCTGCACGTGATCCTTTAGCCGCTCGCGCCATTATGCCCTTATTAGCGGGACGCTATGGTGCCGACGCGACCCGTTGGAGCGCTCTGGCTGACCGTTTACTTCCGGATGATGCCCATGGACCGCATGTT…	Downstream enzyme expression
KynA	ATGTGTCCATGCCCGCATTCACAAGCGCAGGGAGAGACGGACGGCGAAGCGGAATGGCACAATGCCGCGTTAGACTTTACTCATGCCATGTCGTATGGTGATTATCTGAAGCTGGATAAAGTACTGGATGCACAGTTTCCACTTTCCCCCGATCACAATGAGATGCTTTTTATTATTCAACACCAGACCAGCGAATTATGGATGAAACTGATGCTGCATGAGCTTCGTGCGGCCCGCGAGCACGTCAAAAGTGGGAAATTGGGTCCCGCATTGAAGATGCTGGCTCGTGTAAGCCGTATTTTTGACCAACTTGTTCATGCATGGGCTGTTTTGGCTACCATGACGCCCACAGAGTATAATACTATTCGCCCCTATCTTGGTCAATCTTCGGGGTTTCAA…	Downstream enzyme expression
TsrM	ATGTTGCGCAAAGGAACTGTGGCTCTTATTAACCCCAATCAAATCCACCCGCCGATCGCCCCCTATGCTTTAGACGTATTAACTACCGCGCTTGAAGCTTCCGGATTTGAGGCACACGTCCTTGACCTGACCTTTCATTTGGATGATTGGCGCCAGACGTTACGTGATTACTTCCGCGCAGAACGTCCACTTCTGGTGGGCGTCACGTGCCGCAACACGGATACTGTGTATGCTTTAGAGCAGCGCCCTTTTGTCGACGGATACAAAGCAGTCATCGACGAAGTTCGCCGCTTAACCGCTGCCCCCGTCGTAGCAGGCGGCGTGGGATTCTCCACAATGCCTTTTGCTCTGGTGGATTACTTCGGAATTGAGTACGGCGTAAAAGGCCCTGGCGAGAAG…	Downstream enzyme expression
TnaA	ATGGAAAACTTTAAACATCTCCCTGAACCGTTCCGCATTCGTGTTATTGAGCCAGTAAAACGTACCACTCGCGCTTATCGTGAAGAGGCAATTATTAAATCCGGTATGAACCCGTTCCTGCTGGATAGCGAAGATGTTTTTATCGATTTACTGACCGACAGCGGCACCGGGGCGGTGACGCAGAGCATGCAGGCTGCGATGATGCGCGGCGACGAAGCCTACAGCGGCAGTCGTAGCTACTATGCGTTAGCCGAGTCAGTGAAAAATATCTTTGGTTATCAATACACCATTCCGACTCACCAGGGCCGTGGCGCAGAGCAAATCTATATTCCGGTACTGATTAAAAAACGCGAGCAGGAAAAAGGCCTGGATCGCAGCAAAATGGTGGCGTTCTCTAAC…	Downstream enzyme expression
DmaW	ATGAAGGCGGCCAATGCTTCTAGCGCGGAGGCCTACCGTGTTCTGAGTCGTGCCTTCCGTTTTGACAACGAGGATCAAAAGTTATGGTGGCACTCCACTGCACCAATGTTCGCTAAGATGTTAGAAACAGCAAACTATACCACCCCATGTCAATATCAATACTTGATCACGTATAAAGAGTGTGTTATTCCTAGCTTAGGCTGCTACCCCACCAATTCAGCACCTCGTTGGCTTTCAATCCTTACACGTTATGGCACGCCTTTCGAGCTTTCTCTGAATTGCAGTAATTCAATCGTCCGCTATACCTTTGAGCCAATCAATCAGCACACTGGAACTGATAAAGATCCGTTCAATACGCACGCTATTTGGGAGAGCCTTCAGCATCTTTTACCATTAGAA…	Downstream enzyme expression
etpPT	ATGTCTATTGGAGCGGAGATTGATAGTTTAGTACCTGCGCCACCGGGATTAAACGGAACCGCTGCAGGGTACCCAGCTAAAACTCAAAAGGAGCTTTCGAATGGTGATTTCGATGCACACGACGGCCTGTCCCTTGCGCAACTTACTCCCTACGACGTCCTTACGGCGGCTTTGCCGTTACCTGCACCTGCTAGTAGCACCGGCTTTTGGTGGCGCGAAACCGGACCCGTCATGTCTAAGCTTTTAGCTAAGGCGAACTATCCTTTGTATACGCATTATAAATATCTTATGCTGTATCACACACACATCTTGCCGTTACTGGGACCGCGCCCACCCCTTGAGAATTCCACTCACCCCTCGCCCTCTAACGCGCCATGGCGTTCATTCCTTACGGATGAC…	Downstream enzyme expression
RgnTDC	ATGAGTCAGGTAATTAAGAAAAAACGCAACACATTCATGATCGGAACCGAATACATCTTGAATAGTACACAACTTGAAGAGGCTATTAAGTCTTTTGTGCACGACTTCTGTGCAGAAAAGCACGAAATTCATGACCAGCCAGTTGTCGTTGAAGCCAAAGAGCACCAAGAGGACAAGATCAAACAAATTAAAATTCCCGAGAAAGGGCGTCCTGTAAACGAAGTAGTATCAGAGATGATGAACGAAGTGTACCGCTATCGTGGCGATGCTAATCACCCACGCTTCTTTTCTTTCGTGCCCGGACCGGCCAGTAGCGTCTCCTGGCTTGGCGACATTATGACGAGTGCTTATAACATCCACGCGGGAGGTTCCAAATTAGCGCCCATGGTCAATTGTATC…	Downstream enzyme expression
iaaM	ATGTATGATCATTTTAACAGCCCCTCAATTGATATTTTATATGATTACGGTCCCTTTTTGAAGAAATGTGAGATGACAGGCGGGATCGGGTCGTATTCTGCAGGCACACCAACGCCGCGCGTAGCCATTGTTGGGGCTGGTATCAGCGGATTGGTCGCCGCCACTGAATTATTACGCGCGGGGGTTAAAGACGTGGTTTTATACGAATCGCGCGATCGTATCGGAGGCCGTGTTTGGTCACAGGTGTTCGATCAGACTCGTCCTCGTTATATTGCCGAAATGGGAGCAATGCGTTTTCCACCATCTGCTACAGGTTTGTTCCATTACTTGAAAAAATTTGGAATCTCTACTAGCACTACTTTTCCCGACCCCGGGGTAGTAGACACGGAATTGCATTAT…	Downstream enzyme expression
P450 CYP79B2	ATGAATACATTTACGTCCAATTCCTCCGATTTAACAACCACGGCGACGGAAACCTCCTCATTTTCAACCCTTTACTTGCTGAGTACCCTTCAGGCTTTCGTAGCAATCACTCTGGTTATGCTTCTGAAGAAGTTAATGACAGACCCAAATAAGAAAAAACCGTACCTTCCACCCGGCCCAACAGGGTGGCCGATCATTGGGATGATCCCAACAATGTTGAAGAGTCGCCCCGTGTTTCGCTGGTTGCACAGTATTATGAAGCAACTGAATACAGAGATTGCATGCGTAAAATTAGGTAACACACACGTAATTACAGTAACGTGCCCAAAGATCGCACGCGAGATCTTAAAACAGCAAGATGCACTTTTTGCTTCTCGCCCACTTACGTACGCTCAGAAG…	Downstream enzyme expression
McbB	ATGGGATCCTCCCACCACCATCATCATCATAGTTCCGGTTTAGTTCCTAGAGGATCACATATGATGAGACAAATAGAAATCGAGTGGGTCCAGCCTGGTATTACTGTTACAGCAGACCTAAGTTGGGAAAGAAACCCAGAGCTTGCAGAGTTATTATGGACTGGACTACTACCATATAACAGTTTACAGAACCATGCACTAGTGTCCGGTAACCACCTGTACCACTTGATAGCAGACCCCCGTTTAGTGTATACTGAGGCCCGTTACAAGGAGGATAGAACTAAGTCCCCCGATGGCACTGTCTTCTTAAGCCAGCTTCAGCATCTAGCAGTGAAGTATGGACCCCTAACAGAATACCTGCCAGCAGCACCAGTTGGCTCAGTGGTGCCAGAGGATATT…	Downstream enzyme expression
MildUp2	CCACTAGTCAGTTAACGggctgtcgacCTTTGAAAAGTTCGttTaca	UP element
P5002	gctagctcagtcctaggtaCAATtacagccatcgtacgagcccTGGCtgagcac	Promoter for expression of TrpOp cassette
RiboJ2	agctgtcaccggatgtgctttccggtctgatgagtccgtgaggacgaaacagcctctacaaataattttgtttaa	Genetic insulator
RBS32	actagCTGCCGCAGACCCGCacaT	RBS
TrpE(fbr)DCBA; S40F feedback resistant mutant highlighted	ATGCAAACACAAAAACCGACTCTCGAACTGCTAACCTGCGAAGGCGCTTATCGCGACAATCCCACCGCGCTTTTTCACCAGTTGTGTGGGGATCGTCCGGCAACGCTGCTGCTGGAATTCGCAGATATCGACAGCAAAGATGATTTAAAAAGCCTGCTGCTGGTAGACAGTGCGCTGCGCATTACAGCTTTAGGTGACACTGTCACAATCCAGGCACTTTCCGGCAACGGCGAAGCCCTCCTGGCACTACTGGATAACGCCCTGCCTGCGGGTGTGGAAAGTGAACAATCACCAAACTGCCGTGTGCTGCGCTTCCCCCCTGTCAGTCCACTGCTGGATGAAGACGCCCGCTTATGCTCCCTTTCGGTTTTTGACGCTTTCCGTTTATTGCAGAATCTG…	Expression of genes to over- produce of L-Trp
PJ231053	ttacattaattgcgttgcgctcatttacggctagctcagtcctaggtactatgctagc	Expression of upstream module (SerAfbr and AroGfbr)
B32 rbs3	TCTAGAGTCACACAGGAAAGTACTAGATG	RBS ahead of SerAfbr
B34 rbs3	TCTAGAGAAAGAGGAGAAATACTAG	RBS ahead of AroGfbr
SerA(fbr); H344A, N346A, and N364A highlighted	ATGGCAAAGGTATCGCTGGAGAAAGACAAGATTAAGTTTCTGCTGGTAGAAGGCGTGCACCAAAAGGCGCTGGAAAGCCTTCGTGCAGCTGGTTACACCAACATCGAATTTCACAAAGGCGCGCTGGATGATGAACAATTAAAAGAATCCATCCGCGATGCCCACTTCATCGGCCTGCGATCCCGTACCCATCTGACTGAAGACGTGATCAACGCCGCAGAAAAACTGGTCGCTATTGGCTGTTTCTGTATCGGAACAAACCAGGTTGATCTGGATGCGGCGGCAAAGCGCGGGATCCCGGTATTTAACGCACCGTTCTCAAATACGCGCTCTGTTGCGGAGCTGGTGATTGGCGAACTGCTGCTGCTATTGCGCGGCGTGCCGGAAGCCAATGCTAAA…	Expression of SerA(fbr)
AroG(fbr)	atgaattatcagaacgacgatttacgcatcaaagaaatcaaagagttacttcctcctgtcgcattgctggaaaaattccccgctactgaaaatgccgcgaatacggttgcccatgcccgaaaagcgatccataagatcctgaaaggtaatgatgatcgcctgttggttgtgattggcccatgctcaattcatgatcctgtcgcggcaaaagagtatgccactcgcttgctggcgctgcgtgaagagctgaaagatgagctggaaatcgtaatgcgcgtctattttgaaaagccgcgtaccacggtgggctggaaagggctgattaacgatccgcatatggataatagcttccagatcaacgacggtctgcgtatagcccgtaaattgctgcttgatatt…	Expression of AroG(fbr)
Notes: 1All genetic elements were placed in tandem for Th-Fre and downstream enzyme expression cassettes. 2All genetic elements were placed in tandem for Trp Operon expression cassette (plasmid pTrpOp). 3SerA and AroG integrated into RbsAR as an operon with B34 rbs separating the two coding sequences.
