# Supplementary material for: A modular and synthetic biosynthesis platform for de novo production of diverse halogenated tryptophan-derived molecules
Source: Nat Commun. 2024 Apr 12;15:3188. doi: 10.1038/s41467-024-47387-1 (PMC11015028; doi:10.1038/s41467-024-47387-1)
Supplement: Supplementary file 9 — Source Data [file 41467_2024_47387_MOESM9_ESM.xlsx]

## Sheet: Figure 1c
Figure 1c
25°C	Chloro					Bromo
		% L-Trp Conversion					% L-Trp Conversion
	PyrH	15.6034	15.0564	13.3196		PyrH	5.1	4.8	5.2
	XsHal	61.2024	62.8649	61.4907		XsHal	50.4	51.9	52.3
	SttH	18.8846	28.5174	18.6381		SttH	13.4	12.3	11.3
	ThHal	19.7495	16.3583	17.7788		ThHal	7.4	8.1	7.5
	Thal	19.144	22.6941	19.6399		Thal	16.2	17.1	15.8
	RebH	23.6907	29.8945	23.2024		RebH	29.5	30.1	27.3
	PrnA	13.4	14.2	16.4		PrnA	22.5	23.9	20.1
30°C	Chloro					Bromo
		% L-Trp Conversion					% L-Trp Conversion
	PyrH	59.0802	54.5874	54.3609		PyrH	25.1	26.8	28.2
	XsHal	99.4279	99.5942	99.6688		XsHal	82.1	78.2	89.4
	SttH	52.403	52.5292	54.3904		SttH	28.1	23.8	25.9
	ThHal	50.4759	45.5381	41.4256		ThHal	23.2	22.9	17.4
	Thal	53.8529	45.5944	57.2275		Thal	51.4	46.3	54.7
	RebH	40.1753	37.0544	42.5931		RebH	60	60.1	54.2
	PrnA	28.0176	30.3113	30.9876		PrnA	40.3	43.2	43.9
37°C	Chloro					Bromo
		% L-Trp Conversion					% L-Trp Conversion
	PyrH	34.6851	26.932	30.541		PyrH	9.1	8.5	10.2
	XsHal	97.7206	98.7057	98.7475		XsHal	85.2	86.9	88.1
	SttH	42.2875	45.1781	44.3046		SttH	23.4	27.2	24.5
	ThHal	87.0025	85.7077	86.7414		ThHal	24.9	25.2	25.4
	Thal	28.0805	29.5717	32.4079		Thal	37.1	32.4	39.8
	RebH	19.1599	24.2364	23.1209		RebH	21.6	19.4	20.5
	PrnA	36.7	32	30.2		PrnA	84.5	77.9	82.9

## Sheet: Figure 2b
Figure 2b
Modifications	ΔTrpR ΔTnaA	ΔTrpR ΔTnaA + pTrpOp	ΔTrpR ΔTnaA+RbsAR::Pstrong-SerA(fbr)-AroG(fbr)	ΔTrpR ΔTnaA + pTrpOp + RbsAR::Pstrong-SerA(fbr), Pweak-AroG(fbr)	ΔTrpR ΔTnaA + ΔTrpL::Ptac-TrpE(fbr) + RbsAR::Pstrong-SerA(fbr)-AroG(fbr)	ΔTrpR ΔTnaA + pTrpOp + RbsAR::Pstrong-SerA(fbr)-AroG(fbr)
Strain name	sKR-160	sKR-160 TrpOp	B31-SerA(fbr), B34-AroG(fbr)	B31-SerA(fbr), yccFS-AroG(fbr), TU2-TrpOp	B31-SerA(fbr), B34-AroG(fbr), TrpL::Ptac-TrpE(fbr)	B32-SerA(fbr), B34-AroG(fbr), TU2-TrpOp
[L-Trp] (µM)	6.33075	148.367	11.784	316.968	612.16	1243.9
[L-Trp] (µM)	5.78	131.254	11.592	314.76	596.21	1144.27
[L-Trp] (µM)	4.247	156.25	11.52	323.568	640.22	1144.06

## Sheet: Figure 3b
Figure 3b
XsHal
	Chloro								Bromo
	Time (hrs)	L-Trp			5-Cl-Trp				Time (hrs)	L-Trp			5-Br-Trp
	0	0	0	0	0	0	0		0	0	0	0	0	0	0
	12	0.040163	0.065015	0.052062	0.249555	0.257705	0.25296		12	0.023955	0.031317	0.053629	0.327327	0.34584	0.330054
	24	0.045956	0.027346	0.03322	0.559222	0.493401	0.467179		24	0.013463	0.013014	0.027358	0.307196	0.323111	0.336458
	36	0.021294	0.038063	0.032911	0.506926	0.713238	0.572268		36	0.012222	0.021828	0.01519	0.360768	0.332395	0.412974
	48	0.031765	0.024144	0.0122314	0.608499	0.647874	0.731459		48	0.0188	0.0135	0.02328	0.349169	0.320936	0.363607
	60	0.025888	0.038061	0.017947	0.583599	0.785267	0.513052		60	0.022279	0.0135	0.0099293	0.35842	0.410449	0.439941
	72	0.036406	0.0261409	0.0191035	0.739648	0.793105	0.658121		72	0.00031	0.000187	0.000198	0.280169	0.349632	0.345176
Thal
	Chloro								Bromo
	Time (hrs)	L-Trp			6-Cl-Trp				Time (hrs)	L-Trp			6-Br-Trp
	0	0	0	0	0	0	0		0	0	0	0	0	0	0
	12	0.269731	0.221813	0.210355	0.14682	0.14916	0.122865		12	0.146889	0.14211	0.122084	0.23163	0.218	0.183912
	24	0.27746	0.246012	0.163816	0.325474	0.302411	0.254503		24	0.067344	0.065453	0.090353	0.279821	0.237737	0.281738
	36	0.202923	0.189777	0.151014	0.355338	0.307329	0.355619		36	0.062105	0.065434	0.082601	0.286233	0.306845	0.287149
	48	0.200305	0.189802	0.144052	0.366886	0.323068	0.363642		48	0.079727	0.059527	0.050637	0.276137	0.277759	0.233767
	60	0.141299	0.198806	0.243206	0.353407	0.361798	0.410352		60	0.066047	0.076715	0.05714	0.306303	0.265359	0.268982
	72	0.199095	0.117329	0.244296	0.360731	0.289949	0.40988		72	0.057021	0.073951	0.060326	0.269047	0.340325	0.286245
RebH
	Chloro								Bromo
	Time (hrs)	L-Trp			7-Cl-Trp				Time (hrs)	L-Trp			7-Br-Trp
	0	0	0	0	0	0	0		0	0	0	0	0	0	0
	12	0.18791	0.121871	0.201092	0.185674	0.226943	0.160937		12	0.186337	0.161464	0.167598	0.303756	0.292272	0.292048
	24	0.216151	0.161093	0.231904	0.296895	0.354929	0.243901		24	0.07259	0.118928	0.035549	0.402804	0.478204	0.557178
	36	0.254019	0.200912	0.245109	0.331782	0.386609	0.276901		36	0.132845	0.082417	0.031642	0.462589	0.390804	0.596137
	48	0.270001	0.220901	0.28571	0.361904	0.41313	0.310903		48	0.103166	0.127421	0.076805	0.393558	0.371132	0.467354
	60	0.285069	0.232091	0.30109	0.367091	0.423408	0.314095		60	0.120613	0.076805	0.15362	0.452501	0.564865	0.44607
	72	0.291208	0.23109	0.299189	0.356093	0.39103	0.32109		72	0.118302	0.09184	0.150924	0.444008	0.563186	0.440419

## Sheet: Supp Fig 1
Supp Fig 1
	p15A-Th-Hal	pHal-Th-Hal	p15A-Th-Fre-Th-Hal	pHal-Th-Hal, p15A-Th-Fre	pHal-Th-Hal, p15A-EcFre	pHal-Th-Fre-Th-Hal
Sample 1	10.2	26.2	120.4	185.6	127.5	251.2
Sample 2	11.1	35.4	107.8	165.1	140.3	265.4
Sample 3	15.9	31.4	115.2	172.3	115.5	247.5
	Concentration of 6-Chloro-Trp, measured in units of µM, calculated using an authentic standard

## Sheet: Supp Fig 2
Supp Fig 2
25°C	5-tryptophan-halogenases					6-tryptophan-halogenases					7-tryptophan-halogenases
	PyrH	20.5	19.9	20.1		SttH	19.7	19.6	19.5		RebH	13.8	13.3	13.4
	XsHal	14.4	14.4	14.2		ThHal	30.4	30.6	30.1		PrnA	23.1	15.6	18.4
						Thal	15.3	14.8	14.9
30°C	5-tryptophan-halogenases					6-tryptophan-halogenases					7-tryptophan-halogenases
	PyrH	11.2	11	11.5		SttH	15.9	15.5	16		RebH	8	8	8.1
	XsHal	15.6	15.9	16.1		ThHal	21.9	22.1	25.2		PrnA	11.2	10.6	9.7
						Thal	9.2	9.3	11.7
37°C	5-tryptophan-halogenases					6-tryptophan-halogenases					7-tryptophan-halogenases
	PyrH	11.2	11	11.5		SttH	15.9	15.5	16		RebH	8	8	8.1
	XsHal	15.6	15.9	16.1		ThHal	21.9	22.1	25.2		PrnA	11.2	10.6	9.7
						Thal	9.2	9.3	11.7
	All values are percentage of chloro-tryptophan in final production

## Sheet: Supp Fig 3
	XsHal
	M9G + 250mM NaBr	7.7	9.6	9.2
	M9G-Br + 100mM NaBr	4.9	4.9	4
	Thal
	M9G + 250mM NaBr	7.5	7.7	7.7
	M9G-Br + 100mM NaBr	3.7	3.5	3.8
	RebH
	M9G + 250mM NaBr	4.8	4.3	5.1
	M9G-Br + 100mM NaBr	2.6	2.6	2.2
	All values are percentage of chloro-tryptophan in final production

## Sheet: Supp Fig 9
			Titers in mg/L
			Tryptamine
		Upstream Strain Only	133.404	124.85	140.203
		Upstream+Downstream Cl	167.73	166.871	160.399
		Upstream+Downstream Br	171.195	162.103	155.601

## Sheet: Supp Fig 10
					Titers in mg/L
					5-Cl-Tryptamine			5-Br-Tryptamine
				Upstream Strain Only	0	0	0	0	0	0
				Upstream+Downstream Cl	37.308	38.5516	40.1341	0	0	0
				Upstream+Downstream Br	0	0	0	57.9087	45.0829	52.1858
